# Supplementary material for: Characterization of the glucosylated anthocyanin profile of 27 red grape (Vitis vinifera L.) varieties grown in Portugal: insights for climate change adaptation
Source: Front Plant Sci. 2026 Jan 26;16:1728700. doi: 10.3389/fpls.2025.1728700 (PMC12883389; doi:10.3389/fpls.2025.1728700)
Supplement: Supplementary file 1 [file Table1.xlsx]

## Sheet: Supplementary Table S1
	Supplementary Table S1. Technological maturity parameters (°Brix and titratable acidity) of the 27 red grapevine varieties sampled during the 2021 growing season measured at different sampling dates, and harvest dates for each variety.
	Year	Variety	Harvesting date	ºBrix					Titrable Acidity
				26 July	9 August	23 August	30 August	6 September	26 July	9 August	23 August	30 August	6 September
	2021	‘Alicante Bouschet’	23 August		20.935	24.825	24.9	26.34		6.62	5.05	4.88	4.525
	2021	‘Alvarelhão’	25 August		18.67	23.525	24.32	24.84		9.505	6.4	5.435	5.095
	2021	‘Aragonez’	18 August		23.385	26.03	25.385	25.315		5.045	3.45	3.115	2.965
	2021	‘Baga’	25 August		17.665	21.09	21.885	22.49		8.575	6	5.565	5.125
	2021	‘Bastardo’	18 August		26.315	31.095	28.98	29.98		4.315	3.55	3.735	3.255
	2021	‘Cabernet Sauvignon’	25 August		19.15	23.36	23.66	24.01		10.025	6.55	5.16	5.4
	2021	‘Casculho’	25 August		18.8	22.49	22.815	24.29		6.265	4.8	4.44	4.39
	2021	‘Castelão’	23 August		19.835	25.17	24.92	25.39		6.975	4.75	4.19	4.095
	2021	‘Cornifesto’	23 August		19.045	24.755	24.58	24.945		7.385	4.55	4.565	4.1
	2021	‘Donzelinho Tinto’	23 August		19.865	26.34	24.675	24.69		9.15	5.7	5.59	5.165
	2021	‘Malvasia Preta’	23 August		18.855	24.05	23.82	25.275		6.17	4.7	4.555	4.32
	2021	‘Marufo’	23 August		21.02	24.165	23.91	23.96		5.555	4.4	4.02	3.8
	2021	‘Mourisco-de-Semente’	23 August		20.77	23.57	22.95	24.245		6.46	4.5	4.5	4.065
	2021	‘Rufete’	18 August		21.125	25.32	24.805	24.67		5.135	3.85	3.995
	2021	‘Syrah’	25 August		19.125	22.485	22.775	23.23		7.765	5.35	4.99	4.815
	2021	‘Tinta Barroca’	18 August		21.87	25.895	27.055	27.115		4.785	3.6	3.535	3.285
	2021	‘Tinta Caiada’	25 August		17.19	21.995	22.68	23.785		8.565	5.05	4.85	4.09
	2021	‘Tinta Carvalha’	25 August		19.755	22.06	22.19	22.29		4.835	3.95	3.935	3.495
	2021	‘Tinta da Barca’	25 August		20.375	23.21	23.375	23.645		7.095	4.5	4.365	4.11
	2021	‘Tinta Francisca’	25 August		18.705	22.095	22.24	22.375		7.555	4.45	4.46	4.07
	2021	‘Tinto Cão’	23 August		19.415	24.765	25.02	25.255		8.28	4.05	3.595	3.085
	2021	‘Touriga Fêmea’	25 August		16.46	20.235	19.81	20.925		14.165	7.6	7.055	6.06
	2021	‘Touriga Franca’	23 August	17.08	20.025	22.085	21.575	22.375	6.775	5.015	3.85	3.645	3.44
	2021	‘Touriga Nacional’	18 August	16.975	21.8	25.725	25.675	25.525	10.285	6	4.1	3.6	3.375
	2021	‘Trincadeira’	23 August		21.385	25.49	25.715	25.94		5.705	4.6	4.04	3.735
	2021	‘Vinhão’	25 August		16.85	21.3	21.71	22.205		12.64	7.1	6.86	6.085
	2021	‘Zinfandel’	25 August		20.51	25.76	26.255	26.585		7.68	5	4.24	4.215

## Sheet: Supplementary Table S2
	Supplementary Table S2. Technological maturity parameters (°Brix and titratable acidity) of the 27 red grapevine varieties sampled during the 2022 growing season measured at different sampling dates, and harvest dates for each variety.
	Year	Variety	Harvesting date	ºBrix					Titrable Acidity
				25 July	8 August	15 August	22 August	29 August	25 July	8 August	15 August	22 August	29 August
	2022	‘Alicante Bouschet’	24 August	14.59	20.625	21.3	22.98	23.485	9.835	4.74	3.96	3.87	3.47
	2022	‘Alvarelhão’	30 August		16.35	18.415	21.055	21.615		9.235	6.315	5.645	5.165
	2022	‘Aragonez’	23 August	18.585	22.985	22.665	23.555	23.425	6.49	3.5	2.935	2.545	2.575
	2022	‘Baga’	30 August		16.56	17.69	19.46	20.36		7.87	5.99	5.115	5.225
	2022	‘Bastardo’	23 August		27.285	27.595	27.755	27.675		3.28	2.925	2.59	2.515
	2022	‘Cabernet Sauvignon’	30 August		17.715	19.475	20.675	21.495		9.35	5.78	5.23	4.605
	2022	‘Casculho’	30 August		16.595	17.695	19.15	20.47		4.485	3.885	3.79	3.665
	2022	‘Castelão’	24 August		18.35	19.135	22.5	22.395		6.395	4.865	3.975	3.675
	2022	‘Cornifesto’	24 August		18.845	20.69	22.815	23.265		5.105	4.1	3.885	3.565
	2022	‘Donzelinho Tinto’	24 August		19.575	20.52	22.24	23.3		6.94	5.735	5.25	4.89
	2022	‘Malvasia Preta’	24 August		16.615	17.63	18.955	20.99		4.375	3.14	3.365	3.3
	2022	‘Marufo’	24 August		20.755	21.455	23.04	23.265		4.12	3.51	3.2	3.055
	2022	‘Mourisco-de-Semente’	24 August		18.755	18.93	20.97	21.5		4.485	3.375	3.16	3.075
	2022	‘Rufete’	23 August		22.33	22.935	24.005	24.135		3.905	3.215	3.105	2.835
	2022	‘Syrah’	30 August		17.135	17.82	20.34	20.745		5.54	4.395	4.275	3.66
	2022	‘Tinta Barroca’	23 August		22.12	24.11	25.39	26.615		3.215	2.625	2.3	2.275
	2022	‘Tinta Caiada’	30 August		19.015	20.145	21.615	22.305		5.72	4.055	4.115	3.64
	2022	‘Tinta Carvalha’	30 August		17.805	18.29	19.655	19.225		3.58	3.155	2.915	3.095
	2022	‘Tinta da Barca’	30 August		17.665	18.22	19.965	20.475		4.99	3.765	3.21	3.195
	2022	‘Tinta Francisca’	30 August		18.465	18.785	20.605	21.185		5.12	4.075	3.815	3.47
	2022	‘Tinto Cão’	24 August		12.6	15.93	19.545	20.365		9.42	6.215	4.95	3.91
	2022	‘Touriga Fêmea’	30 August		11.97	12.07	14.93	16.045		11.145	11.085	9.445	6.895
	2022	‘Touriga Franca’	24 August	15.265	19.25	19.765	21.015	21.25	6.195	3.745	2.91	2.76	2.805
	2022	‘Touriga Nacional’	24 August	13.205	20.35	20.69	22.795	23.32	11.335	4.65	3.485	3.05	3.18
	2022	‘Trincadeira’	23 August		23.015	23.66	25.455	25.605		4.74	4.28	3.705	3.55
	2022	‘Vinhão’	30 August		13.85	16.09	19.65	20.86		11.59	7.78	6.26	6.61
	2022	‘Zinfandel’	30 August		21.14	21.87	22.735	23.93		5.49	4.135	4.025	3.445

## Sheet: Supplementary Table S3
Supplementary Table S3.	Primer sequences and annealing temperatures of the genes used in this study.
Gene	Primer sequence 5’-3’	Annealing temperature (°C)	Reference
OMT	F: GATAATAGCGGTTGATCCAG	56	This study
	R: AGTCCAATGTCCCTTCTTCT
UFGT	F: TAACACATTGTGGATGGAACTCAT	60	Ali et al. (2011)
	R: ACCTTCAATTCTCACTCCAATCTC
MybA	F: TAGTCACCACTTCAAAAAGG	56	Gutha et al. (2010)
	R: GAATGTGTTTGGGGTTTATC
EF1ɑ	F: GAACTGGGTGCTTGATAGGC	56	Gutha et al. (2010)
	R: AACCAAAATATCCGGAGTAAAAGA
GAPDH	F: CACGGTCAGTGGAAGCATCAT	56	Garrido et al. (2019)
	R: CCTTGTCAGTGAACACACCAG
